# Supplementary material for: Changes in Human Milk Fatty Acid Composition during Lactation: The Ulm SPATZ Health Study
Source: Nutrients. 2019 Nov 20;11(12):2842. doi: 10.3390/nu11122842 (PMC6949892; doi:10.3390/nu11122842)
Supplement: Supplementary file 1 [file nutrients-11-02842-s001.zip]

Archive with 1 entries (1 files):
- Supplementary Figures and Tables_Revised.docx
